# Supplementary material for: Genetic segregation for male body coloration and female mate preference in the guppy
Source: BMC Res Notes. 2020 Jan 30;13:49. doi: 10.1186/s13104-020-4909-5 (PMC6993340; doi:10.1186/s13104-020-4909-5)
Supplement: Supplementary file 3 — Additional file 3. Data list of male orange area and female preference. Data of all individuals for which male orange area and female preference was measured. [file 13104_2020_4909_MOESM3_ESM.xls]

## Sheet: Sheet1
Male orange area					Female preference
Generation	Origin/Line	ID	Orange area (%)		Generation	Origin/Line	ID	Orange area (%)
P	Hiji	H10-2	16.2818		P	Gabusoka	G1-1	0.256712
P	Hiji	H10-3	15.9812		P	Gabusoka	G2-1	0.822236
P	Okuma	O8-3	15.1416		P	Gabusoka	G2-2	0.515785
P	Hiji	H10-4	14.0741		P	Hiji	H1-1	0.605652
P	Okuma	O5-3	13.8027		P	Hiji	H1-2	0.856905
P	Okuma	O5-2	11.9648		P	Hiji	H10-1	0.70257
P	Okuma	O11-3	10.9302		P	Hiji	H10-2	0.603867
P	Okuma	O3-2	10.8022		P	Hiji	H10-3	#DIV/0!
P	Okuma	O16-1	10.7779		P	Hiji	H10-4	0.941215
P	Hiji	H4-2	10.7477		P	Hiji	H11-1	0.274636
P	Gabusoka	G1-1	10.7277		P	Hiji	H11-2	#DIV/0!
P	Okuma	O6-5	10.0719		P	Hiji	H2-1	0.622963
P	Hiji	H4-4	10.0699		P	Hiji	H2-2	0.329455
P	Okuma	O9-3	9.79291		P	Hiji	H2-3	0.965965
P	Hiji	H4-3	9.77862		P	Hiji	H8-1	0.727853
P	Laboratory strain	LS1-2	9.69939		P	Inoha	IN1-1	0.815626
P	Okuma	O7-1	9.49218		P	Inoha	IN1-2	0.457893
P	Hiji	H11	8.73826		P	Inoha	IN1-3	0.355351
P	Hiji	H10-1	8.73452		P	Laboratory strain	LS1-1	0.812018
P	Hiji	H6-2	8.69628		P	Laboratory strain	LS1-2	0.825197
P	Okuma	O6-2	8.56338		P	Laboratory strain	LS1-3	0.669924
P	Hiji	H2-1	8.04458		P	Laboratory strain	LS1-4	0.947935
P	Okuma	O8-1	7.99091		P	Laboratory strain	LS2-1	0.699832
P	Inoha	IN1-2	7.8379		P	Laboratory strain	LS2-2	0.49536
P	Hiji	H4-1	7.80545		P	Laboratory strain	LS2-3	0.686385
P	Okuma	O3-3	7.77441		P	Laboratory strain	LS2-4	0.90828
P	Hiji	H6-3	7.73529		P	Okuma	O10-1	0.246951
P	Laboratory strain	LS2-4	7.61359		P	Okuma	O10-2	0.499482
P	Okuma	O5-4	7.49758		P	Okuma	O10-3	0.322764
P	Gabusoka	G1-3	7.42025		P	Okuma	O10-4	#DIV/0!
P	Laboratory strain	LS1-4	7.40605		P	Okuma	O11-2	1
P	Okuma	O6-4	7.30296		P	Okuma	O11-1	0.403677
P	Gabusoka	G1-2	7.27294		P	Okuma	O11-3	0.69876
P	Okuma	O2-3	7.14551		P	Okuma	O11-4	0.336659
P	Okuma	O14-2	7.11382		P	Okuma	O12-1	#DIV/0!
P	Okuma	O7-2	7.06837		P	Okuma	O12-2	0.937716
P	Okuma	O4-2	6.85177		P	Okuma	O12-3	0.515884
P	Gabusoka	G2-1	6.61922		P	Okuma	O12-4	0.572344
P	Okuma	O2-5	6.31164		P	Okuma	O13-1	0.455117
P	Hiji	H8-2	6.29982		P	Okuma	O13-2	0.732292
P	Laboratory strain	LS2-2	6.29616		P	Okuma	O13-3	0.532734
P	Okuma	O13-3	6.26768		P	Okuma	O13-4	#DIV/0!
P	Okuma	O5-1	6.20098		P	Okuma	O14-1	#DIV/0!
P	Gabusoka	G2-2	6.19274		P	Okuma	O14-2	0.261871
P	Laboratory strain	LS2-5	6.01474		P	Okuma	O14-3	0.741927
P	Okuma	O3-1	5.97231		P	Okuma	O14-4	0.850515
P	Okuma	O6-3	5.91552		P	Okuma	O15-1	0.282981
P	Laboratory strain	LS1-1	5.82104		P	Okuma	O15-2	1
P	Okuma	O2-4	5.81598		P	Okuma	O15-3	0.668351
P	Hiji	H2-2	5.67362		P	Okuma	O15-4	#DIV/0!
P	Hiji	H8-1	5.65286		P	Okuma	O16-1	0.849335
P	Hiji	H6-1	5.64345		P	Okuma	O16-2	0.785995
P	Okuma	O8-2	5.36574		P	Okuma	O16-3	0.639092
P	Okuma	O16-2	5.3175		P	Okuma	O2-1	0.601709
P	Laboratory strain	LS1-3	5.27774		P	Okuma	O2-2	0.629802
P	Hiji	H3	5.21978		P	Okuma	O2-3	0
P	Okuma	O4-1	5.20825		P	Okuma	O2-4	0.782288
P	Hiji	H5-1	5.19905		P	Okuma	O3-1	0.536864
P	Inoha	IN1-1	5.10248		P	Okuma	O3-2	0
P	Hiji	H5-3	5.08007		P	Okuma	O3-3	0.135764
P	Okuma	O6-1	5.01188		P	Okuma	O3-4	0.56171
P	Okuma	O11-2	4.93444		P	Okuma	O4-1	0.90588
P	Hiji	H1-1	4.88889		P	Okuma	O4-2	#DIV/0!
P	Okuma	O10-2	4.84084		P	Okuma	O4-3	0.741452
P	Hiji	H2-3	4.59648		P	Okuma	O5-1	0.649763
P	Okuma	O9-2	4.51804		P	Okuma	O5-2	0.38806
P	Hiji	H1-2	4.37907		P	Okuma	O5-3	#DIV/0!
P	Laboratory strain	LS2-3	4.35044		P	Okuma	O7-1	0.895144
P	Okuma	O14-1	4.33738		P	Okuma	O7-2	1
P	Okuma	O11-1	4.18948		P	Okuma	O7-3	0.698774
P	Okuma	O10-3	4.16175		P	Okuma	O8-1	0.454735
P	Laboratory strain	LS2-1	3.9928		P	Okuma	O8-2	0.824611
P	Okuma	O13-2	3.97444		P	Okuma	O8-3	0.208764
P	Okuma	O10-4	3.87379		P	Okuma	O8-4	0.586056
P	Hiji	H4-5	3.40584		P	Isa	Isa1	0.552243
P	Okuma	O1-2	3.39001		P	Isa	Isa2	0.406693
P	Okuma	O10-1	3.29623		P	Isa	Isa3	0.737593
P	Okuma	O13-1	3.17874		P	Isa	Isa4	0.499317
P	Okuma	O1-1	2.92763		P	Isa	Isa5	0.771412
P	Okuma	O13-4	2.88734		P	Isa	Isa6	#DIV/0!
P	Hiji	H5-2	2.64317		P	Isa	Isa7	0.435302
P	Okuma	O9-4	2.4775		P	Isa	Isa8	0.606425
P	Okuma	O2-1	1.74118		F1	High-selected	F1_HO1-1	0.701695
P	Okuma	O9-1	1.68979		F1	High-selected	F1_HO1-2	0.296103
P	Okuma	O2-2	1.45901		F1	High-selected	F1_HO1-3	0.607659
F1	High-selected	F1_HO1-1	15.4296		F1	High-selected	F1_HO1-4	0.4582
F1	High-selected	F1_HO1-2	21.8579		F1	High-selected	F1_HO2-1	0.493442
F1	High-selected	F1_HO1-3	17.6965		F1	High-selected	F1_HO2-2	0.299982
F1	High-selected	F1_HO1-4	15.4764		F1	High-selected	F1_HO3-1	0.668796
F1	High-selected	F1_HO2-1	5.51785		F1	High-selected	F1_HO3-2	0.649731
F1	High-selected	F1_HO2-2	11.1038		F1	High-selected	F1_HO3-3	0.541961
F1	High-selected	F1_HO2-3	8.73253		F1	High-selected	F1_HO3-4	0.700959
F1	High-selected	F1_HO2-4	10.702		F1	High-selected	F1_HO4-1	0.702259
F1	High-selected	F1_HO3-1	9.20916		F1	High-selected	F1_HO4-2	0.382458
F1	High-selected	F1_HO3-2	10.5976		F1	High-selected	F1_HO4-3	0.609047
F1	High-selected	F1_HO3-3	11.2763		F1	High-selected	F1_HO4-4	0.58631
F1	High-selected	F1_HO4-1	6.90415		F1	High-selected	F1_HO6-1	0.682087
F1	High-selected	F1_HO4-2	7.35847		F1	High-selected	F1_HO6-2	0.424562
F1	High-selected	F1_HO4-3	7.10048		F1	High-selected	F1_HO6-3	0.539652
F1	High-selected	F1_HO4-4	6.88783		F1	High-selected	F1_HO6-4	0.595328
F1	High-selected	F1_HO6-1	28.8792		F1	High-selected	F1_HO7-1	0.485311
F1	High-selected	F1_HO6-2	23.2194		F1	High-selected	F1_HO8-1	0.399039
F1	High-selected	F1_HO6-3	23.7448		F1	High-selected	F1_HO8-2	0.327608
F1	High-selected	F1_HO6-4	23.282		F1	High-selected	F1_HO8-3	0.66803
F1	High-selected	F1_HO7-1	20.6384		F1	High-selected	F1_HO8-4	0.433489
F1	High-selected	F1_HO7-2	24.3387		F1	High-selected	F1_HO9-1	#DIV/0!
F1	High-selected	F1_HO8-1	3.69312		F1	High-selected	F1_HO9-2	0.356264
F1	High-selected	F1_HO8-2	1.96271		F1	High-selected	F1_HO9-3	0.512834
F1	High-selected	F1_HO8-3	5.02712		F1	High-selected	F1_HO9-4	0.56552
F1	High-selected	F1_HO8-4	2.88509		F1	High-selected	F1_HO10-1	0.776382
F1	High-selected	F1_HO9-1	8.2804		F1	High-selected	F1_HO10-2	0.26383
F1	High-selected	F1_HO9-2	6.70933		F1	High-selected	F1_HO10-3	#DIV/0!
F1	High-selected	F1_HO9-3	5.9247		F1	High-selected	F1_HO10-4	0.661031
F1	High-selected	F1_HO9-4	3.95411		F1	High-selected	F1_HO11-1	0.268423
F1	High-selected	F1_HO10-1	5.49121		F1	High-selected	F1_HO11-2	0.591062
F1	High-selected	F1_HO10-2	7.00362		F1	High-selected	F1_HO11-3	0.182485
F1	High-selected	F1_HO10-3	5.84809		F1	High-selected	F1_HO11-4	0.69514
F1	High-selected	F1_HO10-4	4.14269		F1	High-selected	F1_HO12-1	0.421692
F1	High-selected	F1_HO11-1	7.46182		F1	High-selected	F1_HO12-2	0.502133
F1	High-selected	F1_HO11-2	7.0357		F1	High-selected	F1_HO12-3	0.814085
F1	High-selected	F1_HO11-3	7.6087		F1	High-selected	F1_HO12-4	0.550334
F1	High-selected	F1_HO11-4	10.4646		F1	High-selected	F1_HO13-1	0.476419
F1	High-selected	F1_HO12-1	4.06879		F1	High-selected	F1_HO13-2	#DIV/0!
F1	High-selected	F1_HO12-2	7.96201		F1	High-selected	F1_HO13-3	0.713734
F1	High-selected	F1_HO12-3	5.10431		F1	High-selected	F1_HO13-4	0.593868
F1	High-selected	F1_HO12-4	9.54683		F1	High-selected	F1_HO14-1	0.587969
F1	High-selected	F1_HO13-1	9.91364		F1	High-selected	F1_HO14-2	0.320433
F1	High-selected	F1_HO13-2	4.79518		F1	High-selected	F1_HO14-3	0.923292
F1	High-selected	F1_HO13-3	6.9406		F1	High-selected	F1_HO14-4	0.795681
F1	High-selected	F1_HO13-4	7.46643		F1	High-selected	F1_HO15-1	0.955409
F1	High-selected	F1_HO14-1	6.98061		F1	High-selected	F1_HO15-2	0.741094
F1	High-selected	F1_HO14-2	9.99125		F1	High-selected	F1_HO15-3	0.505579
F1	High-selected	F1_HO14-3	10.59		F1	Low-selected	F1_LO1-1	0.412797
F1	High-selected	F1_HO14-4	6.82477		F1	Low-selected	F1_LO1-2	0.490211
F1	High-selected	F1_HO15-1	7.65387		F1	Low-selected	F1_LO1-3	0.393058
F1	High-selected	F1_HO15-2	7.33886		F1	Low-selected	F1_LO1-4	0.781645
F1	High-selected	F1_HO15-3	7.70833		F1	Low-selected	F1_LO2-1	0.478655
F1	High-selected	F1_HO15-4	11.4242		F1	Low-selected	F1_LO2-2	0.665405
F1	Low-selected	F1_LO1-1	2.16436		F1	Low-selected	F1_LO2-3	#DIV/0!
F1	Low-selected	F1_LO1-2	2.86579		F1	Low-selected	F1_LO2-4	0.0430016
F1	Low-selected	F1_LO1-3	4.01043		F1	Low-selected	F1_LO3-1	0.662228
F1	Low-selected	F1_LO1-4	4.97413		F1	Low-selected	F1_LO3-2	0.432899
F1	Low-selected	F1_LO2-1	5.9314		F1	Low-selected	F1_LO3-3	0.358416
F1	Low-selected	F1_LO2-2	5.58291		F1	Low-selected	F1_LO3-4	0.568955
F1	Low-selected	F1_LO2-3	3.37251		F1	Low-selected	F1_LO4-1	0.530214
F1	Low-selected	F1_LO2-4	4.80186		F1	Low-selected	F1_LO4-2	0.64807
F1	Low-selected	F1_LO3-1	4.50916		F1	Low-selected	F1_LO4-3	0.588293
F1	Low-selected	F1_LO3-2	6.39796		F1	Low-selected	F1_LO4-4	0.412956
F1	Low-selected	F1_LO3-3	6.42267		F1	Low-selected	F1_LO5-1	0.316521
F1	Low-selected	F1_LO3-4	5.51934		F1	Low-selected	F1_LO5-2	0.48385
F1	Low-selected	F1_LO4-1	4.0506		F1	Low-selected	F1_LO5-3	0.670661
F1	Low-selected	F1_LO4-2	4.33682		F1	Low-selected	F1_LO6-1	0.889963
F1	Low-selected	F1_LO4-3	5.7327		F1	Low-selected	F1_LO6-2	1
F1	Low-selected	F1_LO4-4	9.5302		F1	Low-selected	F1_LO6-3	0.29134
F1	Low-selected	F1_LO5-1	3.28057		F1	Low-selected	F1_LO6-4	0.424899
F1	Low-selected	F1_LO5-2	2.65298		F1	Low-selected	F1_LO7-1	0.340747
F1	Low-selected	F1_LO5-3	7.92356		F1	Low-selected	F1_LO7-2	0.559492
F1	Low-selected	F1_LO6-1	4.47993		F1	Low-selected	F1_LO7-3	0.594484
F1	Low-selected	F1_LO6-2	3.663		F1	Low-selected	F1_LO7-4	0.912281
F1	Low-selected	F1_LO6-3	4.60374		F1	Low-selected	F1_LO8-1	0.553603
F1	Low-selected	F1_LO6-4	3.18902		F1	Low-selected	F1_LO8-2	0.61458
F1	Low-selected	F1_LO7-1	9.5073		F1	Low-selected	F1_LO8-3	0.638419
F1	Low-selected	F1_LO7-2	9.69041		F1	Low-selected	F1_LO8-4	0.183734
F1	Low-selected	F1_LO7-3	6.78704		F1	Low-selected	F1_LO9-1	#DIV/0!
F1	Low-selected	F1_LO7-4	5.18002		F1	Low-selected	F1_LO9-2	0.424077
F1	Low-selected	F1_LO8-1	6.27971		F1	Low-selected	F1_LO9-3	0.530089
F1	Low-selected	F1_LO8-2	4.50954		F1	Low-selected	F1_LO9-4	0.147455
F1	Low-selected	F1_LO8-3	3.45979		F1	Low-selected	F1_LO11-1	0.214463
F1	Low-selected	F1_LO8-4	1.76236		F1	Low-selected	F1_LO12-1	0.399669
F1	Low-selected	F1_LO9-1	4.87543		F1	Low-selected	F1_LO12-2	0.220337
F1	Low-selected	F1_LO9-2	4.12886		F1	Low-selected	F1_LO12-3	0.285895
F1	Low-selected	F1_LO9-3	5.70145		F1	Low-selected	F1_LO12-4	0.17622
F1	Low-selected	F1_LO9-4	9.61108		F1	Low-selected	F1_LO13-1	#DIV/0!
F1	Low-selected	F1_LO12-1	6.10059		F1	Low-selected	F1_LO13-2	0.445283
F1	Low-selected	F1_LO12-2	5.93119		F1	Low-selected	F1_LO13-3	0.194642
F1	Low-selected	F1_LO12-3	2.95431		F1	Low-selected	F1_LO13-4	1
F1	Low-selected	F1_LO12-4	1.99697		F1	Low-selected	F1_LO14-1	0.766913
F1	Low-selected	F1_LO13-1	4.45018		F1	Low-selected	F1_LO14-2	0.630024
F1	Low-selected	F1_LO13-2	8.04153		F1	Low-selected	F1_LO14-3	0.591799
F1	Low-selected	F1_LO13-3	8.30989		F1	Low-selected	F1_LO14-4	0.529911
F1	Low-selected	F1_LO13-4	7.63472		F2	High-selected	F2_HO1-1	0.511738
F1	Low-selected	F1_LO14-1	8.1206		F2	High-selected	F2_HO1-2	0.629615
F1	Low-selected	F1_LO14-2	6.75748		F2	High-selected	F2_HO1-3	0.580287
F1	Low-selected	F1_LO14-3	5.75653		F2	High-selected	F2_HO1-4	0.513709
F1	Low-selected	F1_LO14-4	4.61918		F2	High-selected	F2_HO2-1	0.636291
F2	High-selected	F2_HO1-1	13.8014		F2	High-selected	F2_HO2-2	0.377731
F2	High-selected	F2_HO1-2	10.198		F2	High-selected	F2_HO2-3	0.57095
F2	High-selected	F2_HO1-3	11.0518		F2	High-selected	F2_HO2-4	0.467336
F2	High-selected	F2_HO1-4	13.792		F2	High-selected	F2_HO3-1	0.536497
F2	High-selected	F2_HO2-1	6.65417		F2	High-selected	F2_HO3-2	0.57152
F2	High-selected	F2_HO2-2	5.44403		F2	High-selected	F2_HO3-3	0.582462
F2	High-selected	F2_HO2-3	7.82239		F2	High-selected	F2_HO3-4	0.581588
F2	High-selected	F2_HO2-4	16.904		F2	High-selected	F2_HO4-1	0.227579
F2	High-selected	F2_HO3-1	9.20738		F2	High-selected	F2_HO4-2	#DIV/0!
F2	High-selected	F2_HO3-2	4.79901		F2	High-selected	F2_HO4-3	0.495107
F2	High-selected	F2_HO4-1	17.9739		F2	High-selected	F2_HO4-4	0.568398
F2	High-selected	F2_HO4-2	16.5563		F2	High-selected	F2_HO5-1	0.824113
F2	High-selected	F2_HO4-3	12.6326		F2	High-selected	F2_HO5-2	#DIV/0!
F2	High-selected	F2_HO4-4	21.0346		F2	High-selected	F2_HO5-3	#DIV/0!
F2	High-selected	F2_HO5-1	10.3546		F2	High-selected	F2_HO6-1	0.588806
F2	High-selected	F2_HO5-2	11.6639		F2	High-selected	F2_HO6-2	0.51376
F2	High-selected	F2_HO5-3	10.8451		F2	High-selected	F2_HO6-3	0.707139
F2	High-selected	F2_HO5-4	8.42157		F2	High-selected	F2_HO6-4	0.638702
F2	High-selected	F2_HO6-1	8.22328		F2	High-selected	F2_HO7-1	0.706601
F2	High-selected	F2_HO6-2	10.9271		F2	High-selected	F2_HO7-2	0.539871
F2	High-selected	F2_HO6-3	10.1138		F2	High-selected	F2_HO7-3	0.559229
F2	High-selected	F2_HO7-1	12.2652		F2	High-selected	F2_HO7-4	0.45971
F2	High-selected	F2_HO7-2	9.10924		F2	High-selected	F2_HO8-1	0.502343
F2	High-selected	F2_HO7-3	9.36494		F2	High-selected	F2_HO8-2	0.582096
F2	High-selected	F2_HO7-4	9.89305		F2	High-selected	F2_HO8-3	0.699233
F2	High-selected	F2_HO8-1	7.98133		F2	High-selected	F2_HO8-4	0.58419
F2	High-selected	F2_HO8-2	6.39445		F2	High-selected	F2_HO9-1	0.614115
F2	High-selected	F2_HO8-3	8.03336		F2	High-selected	F2_HO9-2	0.574577
F2	High-selected	F2_HO8-4	8.70846		F2	High-selected	F2_HO9-3	0.73212
F2	High-selected	F2_HO9-1	14.6263		F2	High-selected	F2_HO9-4	0.508011
F2	High-selected	F2_HO9-2	12.256		F2	High-selected	F2_HO10-1	0.678434
F2	High-selected	F2_HO9-3	14.7766		F2	High-selected	F2_HO10-2	0.588085
F2	High-selected	F2_HO9-4	10.7259		F2	High-selected	F2_HO10-3	0.417334
F2	High-selected	F2_HO10-1	6.75		F2	High-selected	F2_HO10-4	0.429944
F2	High-selected	F2_HO10-2	10.5911		F2	High-selected	F2_HO11-1	0.200748
F2	High-selected	F2_HO10-3	7.27347		F2	High-selected	F2_HO11-2	0.303933
F2	High-selected	F2_HO11-1	8.05393		F2	High-selected	F2_HO11-3	0.498453
F2	High-selected	F2_HO11-2	12.4715		F2	High-selected	F2_HO11-4	0.360396
F2	High-selected	F2_HO11-3	12.1255		F2	High-selected	F2_HO12-1	0.369283
F2	High-selected	F2_HO11-4	6.40886		F2	High-selected	F2_HO12-2	0.446029
F2	High-selected	F2_HO12-1	6.02927		F2	High-selected	F2_HO12-3	0.624248
F2	High-selected	F2_HO12-2	8.06953		F2	High-selected	F2_HO12-4	0.529422
F2	High-selected	F2_HO12-3	9.94557		F2	High-selected	F2_HO13-1	0.924092
F2	High-selected	F2_HO12-4	9.81978		F2	High-selected	F2_HO14-1	0.853053
F2	High-selected	F2_HO13-1	10.8991		F2	High-selected	F2_HO14-2	0.774769
F2	High-selected	F2_HO13-2	6.13572		F2	High-selected	F2_HO14-3	0.60214
F2	High-selected	F2_HO13-3	12.0304		F2	High-selected	F2_HO14-4	#DIV/0!
F2	High-selected	F2_HO14-1	8.41618		F2	High-selected	F2_HO15-1	0.485848
F2	High-selected	F2_HO14-2	7.94279		F2	High-selected	F2_HO15-2	0.630982
F2	High-selected	F2_HO14-3	6.3675		F2	High-selected	F2_HO15-3	0.621997
F2	High-selected	F2_HO15-1	8.59678		F2	Low-selected	F2_LO1-1	0.699554
F2	High-selected	F2_HO15-2	12.0642		F2	Low-selected	F2_LO1-2	0.439646
F2	High-selected	F2_HO15-3	5.66438		F2	Low-selected	F2_LO1-3	0.567402
F2	High-selected	F2_HO15-4	8.25568		F2	Low-selected	F2_LO1-4	0.754907
F2	Low-selected	F2_LO1-1	3.86748		F2	Low-selected	F2_LO2-1	0.481025
F2	Low-selected	F2_LO1-2	8.29488		F2	Low-selected	F2_LO2-2	0.359825
F2	Low-selected	F2_LO1-3	5.57547		F2	Low-selected	F2_LO2-3	0.64843
F2	Low-selected	F2_LO1-4	4.95315		F2	Low-selected	F2_LO2-4	0.383082
F2	Low-selected	F2_LO2-1	1.94957		F2	Low-selected	F2_LO4-1	0.607091
F2	Low-selected	F2_LO2-2	5.86921		F2	Low-selected	F2_LO4-2	0.672846
F2	Low-selected	F2_LO2-3	9.3856		F2	Low-selected	F2_LO4-3	0.40425
F2	Low-selected	F2_LO4-1	5.75287		F2	Low-selected	F2_LO4-4	0.179303
F2	Low-selected	F2_LO4-2	5.05119		F2	Low-selected	F2_LO5-1	0.53977
F2	Low-selected	F2_LO4-3	3.36436		F2	Low-selected	F2_LO5-2	0.360049
F2	Low-selected	F2_LO4-4	3.99495		F2	Low-selected	F2_LO5-3	0.494609
F2	Low-selected	F2_LO5-1	3.31629		F2	Low-selected	F2_LO5-4	0.541791
F2	Low-selected	F2_LO5-2	3.84473		F2	Low-selected	F2_LO6-1	0.531254
F2	Low-selected	F2_LO5-3	7.18519		F2	Low-selected	F2_LO6-2	0.527536
F2	Low-selected	F2_LO5-4	3.71112		F2	Low-selected	F2_LO6-3	0.273205
F2	Low-selected	F2_LO6-1	6.80153		F2	Low-selected	F2_LO6-4	0.555331
F2	Low-selected	F2_LO6-2	5.90153		F2	Low-selected	F2_LO7-1	0.515954
F2	Low-selected	F2_LO6-3	7.93392		F2	Low-selected	F2_LO8-1	0.536152
F2	Low-selected	F2_LO7-1	6.3095		F2	Low-selected	F2_LO8-2	0.471189
F2	Low-selected	F2_LO7-2	7.79139		F2	Low-selected	F2_LO8-3	0.499603
F2	Low-selected	F2_LO7-3	7.08173		F2	Low-selected	F2_LO8-4	0.475677
F2	Low-selected	F2_LO7-4	4.87432		F2	Low-selected	F2_LO9-1	0.259975
F2	Low-selected	F2_LO8-1	2.88714		F2	Low-selected	F2_LO9-2	0.504834
F2	Low-selected	F2_LO8-2	5.32262		F2	Low-selected	F2_LO9-3	0.311828
F2	Low-selected	F2_LO8-3	1.99732		F2	Low-selected	F2_LO9-4	0.355764
F2	Low-selected	F2_LO8-4	3.86489		F2	Low-selected	F2_LO10-1	0.521355
F2	Low-selected	F2_LO9-1	4.85974		F2	Low-selected	F2_LO10-2	0.52583
F2	Low-selected	F2_LO9-2	6.47405		F2	Low-selected	F2_LO10-3	0.419042
F2	Low-selected	F2_LO9-3	1.87037		F2	Low-selected	F2_LO10-4	0.479988
F2	Low-selected	F2_LO9-4	2.65383		F2	Low-selected	F2_LO11-1	0.580577
F2	Low-selected	F2_LO10-1	6.27895		F2	Low-selected	F2_LO11-2	0.474463
F2	Low-selected	F2_LO10-2	2.1554		F2	Low-selected	F2_LO11-3	0.660698
F2	Low-selected	F2_LO10-3	4.28439		F2	Low-selected	F2_LO11-4	0.507529
F2	Low-selected	F2_LO10-4	3.85569		F2	Low-selected	F2_LO12-1	0.356071
F2	Low-selected	F2_LO11-1	3.88433		F2	Low-selected	F2_LO12-2	0.587093
F2	Low-selected	F2_LO11-2	3.11284		F2	Low-selected	F2_LO12-3	0.449023
F2	Low-selected	F2_LO12-1	5.00911		F2	Low-selected	F2_LO12-4	0.4895
F2	Low-selected	F2_LO12-2	4.22995		F2	Low-selected	F2_LO13-1	0.488915
F2	Low-selected	F2_LO12-3	7.30247		F2	Low-selected	F2_LO13-2	0.34476
F2	Low-selected	F2_LO12-4	3.37732		F2	Low-selected	F2_LO13-3	#DIV/0!
F2	Low-selected	F2_LO13-1	3.97286		F2	Low-selected	F2_LO13-4	0.5239
F2	Low-selected	F2_LO13-2	5.91709		F2	Low-selected	F2_LO14-1	0.406721
F2	Low-selected	F2_LO13-3	6.5204		F2	Low-selected	F2_LO14-2	0.527201
F2	Low-selected	F2_LO13-4	4.59477		F2	Low-selected	F2_LO14-3	0.48559
F2	Low-selected	F2_LO14-1	3.89677		F2	Low-selected	F2_LO14-4	0.476093
F2	Low-selected	F2_LO14-2	5.07729		F2	Low-selected	F2_LO15-1	0.113735
F2	Low-selected	F2_LO14-3	6.76737		F2	Low-selected	F2_LO15-2	0.293745
F2	Low-selected	F2_LO14-4	4.53351		F2	Low-selected	F2_LO15-3	0.385362
F2	Low-selected	F2_LO15-1	2.98677		F2	Low-selected	F2_LO15-4	0.406453
F2	Low-selected	F2_LO15-2	7.20682		F3	High-selected	F3_HO1-1	0.330322
F2	Low-selected	F2_LO15-3	1.82402		F3	High-selected	F3_HO2-1	0.631195
F3	High-selected	F3_HO1-1	19.5908		F3	High-selected	F3_HO2-2	0.552603
F3	High-selected	F3_HO1-2	16.9683		F3	High-selected	F3_HO2-3	0.580042
F3	High-selected	F3_HO1-3	20.0507		F3	High-selected	F3_HO3-1	0.636953
F3	High-selected	F3_HO2-1	11.7491		F3	High-selected	F3_HO3-2	0.577914
F3	High-selected	F3_HO2-3	14.5092		F3	High-selected	F3_HO3-3	0.79351
F3	High-selected	F3_HO2-4	11.1071		F3	High-selected	F3_HO3-4	0.735662
F3	High-selected	F3_HO3-1	11.0055		F3	High-selected	F3_HO4-1	0.593077
F3	High-selected	F3_HO3-2	13.1022		F3	High-selected	F3_HO4-2	0.515047
F3	High-selected	F3_HO3-3	10.8165		F3	High-selected	F3_HO4-3	0.544311
F3	High-selected	F3_HO3-4	12.9686		F3	High-selected	F3_HO5-1	0.511345
F3	High-selected	F3_HO4-1	26.0823		F3	High-selected	F3_HO5-2	0.509426
F3	High-selected	F3_HO4-2	15.5386		F3	High-selected	F3_HO5-3	0.63857
F3	High-selected	F3_HO4-3	11.4153		F3	High-selected	F3_HO6-1	0.699644
F3	High-selected	F3_HO5-1	9.02434		F3	High-selected	F3_HO6-2	0.8175
F3	High-selected	F3_HO5-2	9.1827		F3	High-selected	F3_HO6-3	0.332303
F3	High-selected	F3_HO5-3	16.8061		F3	High-selected	F3_HO6-4	0.69561
F3	High-selected	F3_HO5-4	20.9302		F3	High-selected	F3_HO7-1	#DIV/0!
F3	High-selected	F3_HO6-1	6.67844		F3	High-selected	F3_HO7-2	0.334068
F3	High-selected	F3_HO6-2	11.4722		F3	High-selected	F3_HO8-1	0.765457
F3	High-selected	F3_HO6-3	20.4413		F3	High-selected	F3_HO8-2	0.663109
F3	High-selected	F3_HO7-1	13.3863		F3	High-selected	F3_HO8-3	0.679949
F3	High-selected	F3_HO7-2	12.8196		F3	High-selected	F3_HO9-1	0.699409
F3	High-selected	F3_HO7-3	20.5479		F3	High-selected	F3_HO9-2	0.281071
F3	High-selected	F3_HO8-1	25.8404		F3	High-selected	F3_HO9-3	0.741057
F3	High-selected	F3_HO8-2	13.611		F3	High-selected	F3_HO9-4	0.668293
F3	High-selected	F3_HO8-3	16.5467		F3	High-selected	F3_HO10-1	0.536376
F3	High-selected	F3_HO8-4	11.6385		F3	High-selected	F3_HO10-2	0.340947
F3	High-selected	F3_HO9-1	9.77602		F3	High-selected	F3_HO10-3	0.206201
F3	High-selected	F3_HO9-2	15.8417		F3	High-selected	F3_HO11-1	0.494471
F3	High-selected	F3_HO9-3	7.33563		F3	High-selected	F3_HO11-2	0.578824
F3	High-selected	F3_HO9-4	9.38837		F3	High-selected	F3_HO11-3	0.808364
F3	High-selected	F3_HO10-1	26.5959		F3	High-selected	F3_HO11-4	0.479457
F3	High-selected	F3_HO11-1	10.2478		F3	High-selected	F3_HO12-1	0.686243
F3	High-selected	F3_HO11-3	14.9205		F3	High-selected	F3_HO12-2	0.709619
F3	High-selected	F3_HO11-4	15.9653		F3	High-selected	F3_HO12-3	0.6392
F3	High-selected	F3_HO12-1	9.76676		F3	High-selected	F3_HO12-4	0.737025
F3	High-selected	F3_HO12-2	9.40723		F3	High-selected	F3_HO13-1	0.665141
F3	High-selected	F3_HO12-3	12.0664		F3	High-selected	F3_HO15-1	0.610568
F3	High-selected	F3_HO12-4	8.29719		F3	Low-selected	F3_LO1-1	0.327818
F3	High-selected	F3_HO13-1	9.43166		F3	Low-selected	F3_LO1-2	0.197013
F3	High-selected	F3_HO13-2	10.2079		F3	Low-selected	F3_LO1-3	0.418875
F3	High-selected	F3_HO13-3	15.3584		F3	Low-selected	F3_LO1-4	0.462769
F3	High-selected	F3_HO15-1	14.2329		F3	Low-selected	F3_LO2-1	0.408295
F3	High-selected	F3_HO15-2	17.9011		F3	Low-selected	F3_LO2-2	0.234504
F3	High-selected	F3_HO15-3	24.8878		F3	Low-selected	F3_LO2-3	#DIV/0!
F3	Low-selected	F3_LO1-1	5.0961		F3	Low-selected	F3_LO3-1	0.263138
F3	Low-selected	F3_LO1-2	6.8227		F3	Low-selected	F3_LO3-2	0.758369
F3	Low-selected	F3_LO1-3	9.45907		F3	Low-selected	F3_LO3-3	0.50392
F3	Low-selected	F3_LO1-4	1.58351		F3	Low-selected	F3_LO3-4	0.363588
F3	Low-selected	F3_LO2-1	3.76195		F3	Low-selected	F3_LO4-1	0.31922
F3	Low-selected	F3_LO2-2	5.06032		F3	Low-selected	F3_LO4-2	0.653644
F3	Low-selected	F3_LO2-3	5.7531		F3	Low-selected	F3_LO4-3	0.402778
F3	Low-selected	F3_LO2-4	3.6087		F3	Low-selected	F3_LO4-4	0.532057
F3	Low-selected	F3_LO3-1	5.36982		F3	Low-selected	F3_LO5-1	0.768851
F3	Low-selected	F3_LO3-2	6.29771		F3	Low-selected	F3_LO5-2	0.652469
F3	Low-selected	F3_LO3-3	6.1355		F3	Low-selected	F3_LO5-3	0.539103
F3	Low-selected	F3_LO3-4	10.6198		F3	Low-selected	F3_LO5-4	0.497907
F3	Low-selected	F3_LO4-1	4.71681		F3	Low-selected	F3_LO6-1	0.533981
F3	Low-selected	F3_LO5-1	6.67421		F3	Low-selected	F3_LO7-1	0.42994
F3	Low-selected	F3_LO5-2	1.64184		F3	Low-selected	F3_LO7-2	0.563498
F3	Low-selected	F3_LO5-3	7.42927		F3	Low-selected	F3_LO7-3	0.440513
F3	Low-selected	F3_LO6-1	3.40739		F3	Low-selected	F3_LO7-4	0.425748
F3	Low-selected	F3_LO6-2	9.28949		F3	Low-selected	F3_LO8-1	0.469447
F3	Low-selected	F3_LO6-3	5.57222		F3	Low-selected	F3_LO8-2	0.363117
F3	Low-selected	F3_LO7-1	3.64623		F3	Low-selected	F3_LO8-3	0.660487
F3	Low-selected	F3_LO8-1	3.17501		F3	Low-selected	F3_LO9-1	0.524048
F3	Low-selected	F3_LO8-2	3.35829		F3	Low-selected	F3_LO9-2	0.357507
F3	Low-selected	F3_LO8-3	5.09213		F3	Low-selected	F3_LO9-3	0.40008
F3	Low-selected	F3_LO8-4	3.48719		F3	Low-selected	F3_LO11-1	0.657538
F3	Low-selected	F3_LO9-1	3.11784		F3	Low-selected	F3_LO11-2	0.39816
F3	Low-selected	F3_LO10-2	3.66397		F3	Low-selected	F3_LO12-1	#DIV/0!
F3	Low-selected	F3_LO10-3	12.1836		F3	Low-selected	F3_LO12-2	0.258315
F3	Low-selected	F3_LO11-1	8.7523		F3	Low-selected	F3_LO12-3	0.511533
F3	Low-selected	F3_LO11-2	4.37956		F3	Low-selected	F3_LO13-1	0.479506
F3	Low-selected	F3_LO11-3	6.7709		F3	Low-selected	F3_LO13-2	0.403534
F3	Low-selected	F3_LO11-4	8.16148		F3	Low-selected	F3_LO13-3	0.508226
F3	Low-selected	F3_LO12-1	6.19067		F3	Low-selected	F3_LO13-4	0.302696
F3	Low-selected	F3_LO12-2	6.85247		F3	Low-selected	F3_LO14-1	0.528949
F3	Low-selected	F3_LO12-3	9.65934		F3	Low-selected	F3_LO14-2	0.56884
F3	Low-selected	F3_LO13-1	5.86481		F3	Low-selected	F3_LO14-3	0.443104
F3	Low-selected	F3_LO13-2	6.02505		F3	Low-selected	F3_LO14-4	0.69424
F3	Low-selected	F3_LO13-3	2.37658		F3	Low-selected	F3_LO15-1	0.309944
F3	Low-selected	F3_LO14-1	1.88169		F3	Low-selected	F3_LO15-2	0.370133
F3	Low-selected	F3_LO14-2	10.2298		F3	Low-selected	F3_LO15-3	0.486645
F3	Low-selected	F3_LO14-3	5.66305		F3	Low-selected	F3_LO15-4	0.661745
F3	Low-selected	F3_LO14-4	4.32489
F3	Low-selected	F3_LO15-1	8.17873
F3	Low-selected	F3_LO15-2	3.34923
F3	Low-selected	F3_LO15-3	8.53731
F3	Low-selected	F3_LO15-4	5.20759
